# Supplementary material for: Mebendazole Mediates Proteasomal Degradation of GLI Transcription Factors in Acute Myeloid Leukemia
Source: Int J Mol Sci. 2021 Oct 1;22(19):10670. doi: 10.3390/ijms221910670 (PMC8508953; doi:10.3390/ijms221910670)
Supplement: Supplementary file 1 [file ijms-22-10670-s001.zip]

Archive with 1 entries (1 files):
- ijms-1370766-supplementary.pdf
